# Supplementary material for: Variation in Molar Size and Proportions in the Hominid Lineage: An Inter- and Intraspecific Approach
Source: Integr Org Biol. 2024 Nov 22;6(1):obae041. doi: 10.1093/iob/obae041 (PMC11631436; doi:10.1093/iob/obae041)
Supplement: obae041_Supplemental_Files [file obae041_supplemental_files.zip]

Archive with 5 entries (5 files):
- Supplementary Table 1.xlsx
- Supplementary Table 2.xlsx
- Supplementary Table 3.xlsx
- Supplementary Table 4.docx
- Supplementary Table 5.docx
