# Supplementary material for: Variation in Molar Size and Proportions in the Hominid Lineage: An Inter- and Intraspecific Approach
Source: Integr Org Biol. 2024 Nov 22;6(1):obae041. doi: 10.1093/iob/obae041 (PMC11631436; doi:10.1093/iob/obae041)
Supplement: obae041_Supplemental_Files [file obae041_supplemental_files.zip › Supplementary Table 1.xlsx]

## Sheet: Supplementary Table 1
Supplementary Table 1. Hominid species included in this study
Species	Specimens	Mandible			Maxilla			References		Observations
		M1	M2	M3	M1	M2	M3
Australopithecus anamensis	ARI-VP-1/352			170.17				Haile-Selassie et al., 2010		Whenever possible, the measurement from the left side was taken; if that was not possible, the right side was used.
Australopithecus anamensis	ARI-VP-3/176		265.68					Haile-Selassie et al., 2010
Australopithecus anamensis	ARI-VP-3/80		178.92			149.34	183.48	Haile-Selassie et al., 2010		References
Australopithecus anamensis	ARI-VP-1/90						244.5	Haile-Selassie et al., 2010
Australopithecus anamensis	ARI-VP-1/215					220.1		Haile-Selassie et al., 2010		Australopithecus anamensis
Australopithecus anamensis	KNM-ER 7727					174		Coffing et al., 1994		Coffing K, Feibel C, Leakey M, Walker A 1994. Four-million-year-old hominids from East Lake Turkana, Kenya. Am. J. Phys. Anthropol. 93:55-65.
Australopithecus anamensis	KNM-ER 20420					210.6		Coffing et al., 1994		Ward C, Leakey M, Walker A. 2001. Morphology of Australopithecus anamensis from Kanapoi and Allia Bay, Kenya. J. Hum. Evol. 41:255-368.
Australopithecus anamensis	KNM-ER 20421						148.24	Coffing et al., 1994		Haile-Selassie Y, Saylor BZ, Deino A, Alene M Latimer BM. 2010. New hominid fossils from Woranso-Mille (Central Afar, Ethiopia) and taxonomy of early Australopithecus. Am. J. Phys. Anthropol. 141:406-417
Australopithecus anamensis	KNM-ER 20422	126.44						Coffing et al., 1994		Australopithecus afarensis
Australopithecus anamensis	KNM-ER 20427				143			Coffing et al., 1994		White TD. 1977. New fossil hominids from Laetolil, Tanzania. Am. J. Phys. Anthropol. 46:197– 229.
Australopithecus anamensis	KNM-ER 20428			207.7			215.1	Coffing et al., 1994/Ward et al., 2001		Johanson DC, White TD, Coppens Y. 1982. Dental remains from the Hadar Formation, Ethiopia: 1974–1977 collections. Am. J. Phys. Anthropol. 57:545-603.
Australopithecus anamensis	KNM-KP 29281	151.13	172.62	175.68				Ward et al., 2001		White TD, Suwa G, Simpson S, Asfaw B. 2000. Jaws and teeth of Australopithecus afarensis from Maka, Middle Awash, Ethiopia. Am. J. Phys. Anthropol. 111:45-68.
Australopithecus anamensis	KNM-KP 29283				157.08	189.63	191.1	Ward et al., 2001		Evans AR, Daly ES, Catlett KK, Paul KS, King SJ, Skinner MM, Nesse HP, Hublin JJ, Townsend GC, Schwartz GT, Jernvall J. 2016. A simple rule governs the evolution and development of hominin tooth size. Nature 530:477-493.
Australopithecus anamensis	KNM-KP 29286	146.37	203	188.76				Ward et al., 2001		Australopithecus africanus
Australopithecus anamensis	KNM-KP 30200				120.51	150.48		Ward et al., 2001		Robinson JT. 1956. The dentition of the Australopithecinae: Maxillary molars. Transvaal Museum Memoirs, 9(1):81-100.
Australopithecus anamensis	KNM-KP 30498				161.24			Ward et al., 2001		Evans AR, Daly ES, Catlett KK, Paul KS, King SJ, Skinner MM, Nesse HP, Hublin JJ, Townsend GC, Schwartz GT, Jernvall J. 2016. A simple rule governs the evolution and development of hominin tooth size. Nature 530:477-493.
Australopithecus anamensis	KNM-KP 30500	179.55	238.58	227.8				Ward et al., 2001		Australopithecus deyiremeda
Australopithecus anamensis	KNM-KP 30744				70.2			Ward et al., 2001		Evans AR, Daly ES, Catlett KK, Paul KS, King SJ, Skinner MM, Nesse HP, Hublin JJ, Townsend GC, Schwartz GT, Jernvall J. 2016. A simple rule governs the evolution and development of hominin tooth size. Nature 530:477-493.
Australopithecus anamensis	KNM-KP 30745				172.02		184.15	Ward et al., 2001		Australopithecus sediba
Australopithecus anamensis	KNM-KP 31712	127.05						Ward et al., 2001		Berger LR, De Ruiter DJ, Churchill SE, Schmid P, Carlson KJ, Dirks PH, Kibii JM. 2010. Australopithecus sediba: a new species of Homo-like australopith from South Africa. science, 328(5975):195-204.
Australopithecus anamensis	KNM-KP 31717			169.88			153.18	Ward et al., 2001		Homo habilis
Australopithecus anamensis	KNM-KP 31723						199.39	Ward et al., 2001		Rightmire G. 1980. Middle Pleistocene hominids from Olduvai Gorge, northern Tanzania. Am. J. Phys. Anthropol. 53:225-241.
Australopithecus anamensis	KNM-KP 34725	167.14	182			211.58		Ward et al., 2001		Leakey R, Walker A. 1985. Further hominids from the Plio-Pleistocene of Koobi Fora, Kenya. Am. J. Phys. Anthropol. 67:135-163.
Australopithecus anamensis	KNM-KP 35231				146.25			Ward et al., 2001		Wood BA, Engleman CA. 1988. Analysis of the dental morphology of Plio-Pleistocene hominids. V. Maxillary postcanine tooth morphology. Journal of Anatomy, 161:1.
Australopithecus anamensis	KNM-KP 35232				157.38			Ward et al., 2001		Zaim Y, Ciochon RL, Polanski JM, Grine FE, Bettis EA, Rizal Y, … Marsh HE. 2011. New 1.5 million-year-old Homo erectus maxilla from Sangiran (Central Java, Indonesia). Journal of Human Evolution, 61(4):363–376. doi:10.1016/j.jhevol.2011.04.009
Australopithecus anamensis	KNM-KP 35236						149.5	Ward et al., 2001		Leakey M, Spoor F, Dean MC, Feibel CS, Antón SC, Kiarie C, Leakey LN. 2012. New fossils from Koobi Fora in northern Kenya confirm taxonomic diversity in early Homo. Nature 488:201–204. https://doi.org/10.1038/nature11322
Australopithecus anamensis	KNM-KP 35238				128			Ward et al., 2001		Evans AR, Daly ES, Catlett KK, Paul KS, King SJ, Skinner MM, Nesse HP, Hublin JJ, Townsend GC, Schwartz GT, Jernvall J. 2016. A simple rule governs the evolution and development of hominin tooth size. Nature 530:477-493.
Australopithecus anamensis	MSD-VP-1/53				158.46	194.68		Haile-Selassie et al., 2010		Rightmire GP, Ponce de León MS, Lordkipanidze D, Margvelashvili A, Zollikofer CPE. 2017. Skull 5 from Dmanisi: Descriptive anatomy, comparative studies, and evolutionary significance. Journal of Human Evolution, 104:50-79.
Australopithecus anamensis	MSD-VP-3/24			168.74				Haile-Selassie et al., 2010		Homo erectus
Australopithecus anamensis	MSD-VP-5/16	143.99	173.24					Haile-Selassie et al., 2010		Howell, FC. 1960. European and northwest African middle Pleistocene hominids. Current Anthropology, 1(3):195-232.
Australopithecus afarensis	AL 128-23	124.32	151.25					Johanson et al., 1982		Gabunia L, Vekua A. 1995. A Plio-Pleistocene hominid from Dmanisi, East Georgia, Caucasus. Nature 373:509-512.
Australopithecus afarensis	AL 145-35	174.2	218.68					Johanson et al., 1982		Wu X, Poirier FE. 1995. Human evolution in China: a metric description of the fossils and a review of the sites. Oxford University Press New York.
Australopithecus afarensis	AL 161-40						158.12	Johanson et al., 1982		Arif J, Kaifu Y, Baba H, Suparka ME, Zaim Y, Setoguchi T. 2002. Preliminary observation of a new cranium of Homo erectus (Tjg-1993.05) from Sangiran, Central Java. Anthropol Sci 110:165–177.
Australopithecus afarensis	AL 188-1		234.08					Johanson et al., 1982		Kaifu Y. 2006. Advanced dental reduction in Javanese Homo erectus. Anthropological Science, 114(1):35–43. doi:10.1537/ase.040729
Australopithecus afarensis	AL 198-1		153.76	176.66				Johanson et al., 1982		Kaifu Y, Arif J, Yokoyama K, Baba H, Suparka E, Gunawan H. 2007. A new Homo erectus molar from Sangiran. Journal of Human Evolution, 52(2):222–226. doi:10.1016/j.jhevol.2006.08.012
Australopithecus afarensis	AL 199-1				129.6	162.14	149.34	Johanson et al., 1982		Zaim Y, Ciochon RL, Polanski JM, Grine FE, Bettis EA, Rizal Y, … Marsh HE. 2011. New 1.5 million-year-old Homo erectus maxilla from Sangiran (Central Java, Indonesia). Journal of Human Evolution, 61(4):363–376. doi:10.1016/j.jhevol.2011.04.009
Australopithecus afarensis	AL 200-1a				162.26	202.5	214.5	Johanson et al., 1982		Evans AR, Daly ES, Catlett KK, Paul KS, King SJ, Skinner MM, Nesse HP, Hublin JJ, Townsend GC, Schwartz GT, Jernvall J. 2016. A simple rule governs the evolution and development of hominin tooth size. Nature 530:477-493.
Australopithecus afarensis	AL 200-1b	162.5						Johanson et al., 1982		Homo ergaster
Australopithecus afarensis	AL 207-13		165					Johanson et al., 1982		Howell, FC. 1960. European and northwest African middle Pleistocene hominids. Current Anthropology, 1(3):195-232.
Australopithecus afarensis	AL 241-14	197.1						Johanson et al., 1982		Rightmire G. 1980. Middle Pleistocene hominids from Olduvai Gorge, northern Tanzania. Am. J. Phys. Anthropol. 53:225-241.
Australopithecus afarensis	AL 266-1	149.94	182	207				Johanson et al., 1982		Brown F, Harris J, Leakey R, Walker A. 1985. Early Homo erectus skeleton from west Lake Turkana, Kenya. Nature 316:788-792.
Australopithecus afarensis	AL 277-1		218.95					Johanson et al., 1982		Leakey R, Walker A. 1985. Further hominids from the Plio-Pleistocene of Koobi Fora, Kenya. Am. J. Phys. Anthropol. 67:135-163.
Australopithecus afarensis	AL 288-1i	136.4	161.04	173.24				Johanson et al., 1982		Bermúdez de Castro JM. 1986. Dental remains from Atapuerca (Spain) I. metrics. J. Hum. Evol.15:265-287.
Australopithecus afarensis	AL 333-74	182.25		195.96				Johanson et al., 1982		Gabunia L, Vekua A. 1995. A Plio-Pleistocene hominid from Dmanisi, East Georgia, Caucasus. Nature 373:509-512.
Australopithecus afarensis	AL 333-86				145.18			Johanson et al., 1982		Homo georgicus
Australopithecus afarensis	AL 333x-1						210.8	Johanson et al., 1982		Rightmire GP, Ponce de León MS, Lordkipanidze D, Margvelashvili A, Zollikofer CPE. 2017. Skull 5 from Dmanisi: Descriptive anatomy, comparative studies, and evolutionary significance. Journal of Human Evolution, 104:50-79.
Australopithecus afarensis	AL 333w-1	159.72	168.75					Johanson et al., 1982		Homo naledi
Australopithecus afarensis	AL 333w-12	166.37						Johanson et al., 1982		Hawks J, Elliott M, Schmid P, Churchill SE, Ruiter DJD, Roberts EM, …, Berger LR. 2017. New fossil remains of Homo naledi from the Lesedi Chamber, South Africa. Elife, 6, e24232.
Australopithecus afarensis	AL 333w-27		217.14					Johanson et al., 1982		Homo floresiensis
Australopithecus afarensis	AL 333w-32.60	174.24	211.7	204.48				Johanson et al., 1982		Morwood MJ, Brown P, Jatmiko, Sutikna T, Wahyu Saptomo E, Westaway KE, Rokus Awe Due, Roberts RG, Maeda T, Wasisto S, Djubiantono T. 2005. Further evidence for small-bodied hominins from the Late Pleistocene of Flores, Indonesia. Nature 437:1012–1017. https://doi.org/10.1038/nature04022
Australopithecus afarensis	AL 333w-48		152.46					Johanson et al., 1982		Kaifu Y, Kono RT, Sutikna T, Saptomo EW, Awe RD, Baba H. 2015. Descriptions of the dental remains of Homo floresiensis. Anthropological Science, 123(2):129-145.
Australopithecus afarensis	AL 333w-57		173.03	180				Johanson et al., 1982		Homo heidelbergensis
Australopithecus afarensis	AL 333w-59		201.6	183.4				Johanson et al., 1982		Bermúdez de Castro JM. 1986. Dental remains from Atapuerca (Spain) I. metrics. J. Hum. Evol.15:265-287.
Australopithecus afarensis	AL 400-1a	161.2	221.92	202.5				Johanson et al., 1982		Gabunia L, Vekua A. 1995. A Plio-Pleistocene hominid from Dmanisi, East Georgia, Caucasus. Nature 373:509-512.
Australopithecus afarensis	AL 417-1d	143.84	170.3	198.17				Evans et al., 2016		Evans AR, Daly ES, Catlett KK, Paul KS, King SJ, Skinner MM, Nesse HP, Hublin JJ, Townsend GC, Schwartz GT, Jernvall J. 2016. A simple rule governs the evolution and development of hominin tooth size. Nature 530:477-493.
Australopithecus afarensis	LH 2	194.6						White, 1977		Bermúdez de Castro JM, Modesto‐Mata M, Martín‐Francés L, García‐Campos C, Martínez de Pinillos M, Martinón‐Torres M. 2021. Testing the inhibitory cascade model in the Middle Pleistocene Sima de los Huesos (Sierra de Atapuerca, Spain) hominin sample. Journal of Anatomy, 238(1):173-184.
Australopithecus afarensis	LH 3	180.88			188.34			White, 1977		Homo neanderthalensis
Australopithecus afarensis	LH 4	167.58	201.28	225.78				White, 1977		Trinkaus E. 1978. Dental remains from the Shanidar adult Neanderthals. J. Hum. Evol. 7:369-382.
Australopithecus afarensis	LH 6				166.6			White, 1977		Wolpoff MH. 1979. The Krapina dental remains. Am. J. Phys. Anthropol. 50:67-113.
Australopithecus afarensis	LH 8					193.5	162.4	White, 1977		Tillier AM, Vandermeersch B, Arensburg B, Chech M. 2003. New human remains from Kebara Cave (Mount Carmel). The place of the Kebara hominids in the Levantine Mousterian fossil record. Paléorient 29:35-62.
Australopithecus afarensis	LH 11				190.5			White, 1977		Bailey SE, Hublin JJ. 2006. Dental remains from the Grotte du Renne at Arcy-sur-Cure (Yonne). J. Hum. Evol. 50:485-508.
Australopithecus afarensis	MAK-VP-1/12	159.82	186.2	205.02				White, 2000		Evans AR, Daly ES, Catlett KK, Paul KS, King SJ, Skinner MM, Nesse HP, Hublin JJ, Townsend GC, Schwartz GT, Jernvall J. 2016. A simple rule governs the evolution and development of hominin tooth size. Nature 530:477-493.
Australopithecus afarensis	MAK-VP-1/2	168.64	195	202.8				White, 2000		Paranthropus boisei
Australopithecus africanus	MLD 2	212.8						Evans et al., 2016		Leakey R, Walker A. 1985. Further hominids from the Plio-Pleistocene of Koobi Fora, Kenya. Am. J. Phys. Anthropol. 67:135-163.
Australopithecus africanus	Sts 1				176.25			Robinson, 1956		Evans AR, Daly ES, Catlett KK, Paul KS, King SJ, Skinner MM, Nesse HP, Hublin JJ, Townsend GC, Schwartz GT, Jernvall J. 2016. A simple rule governs the evolution and development of hominin tooth size. Nature 530:477-493.
Australopithecus africanus	Sts 4		188.76					Evans et al., 2016		Paranthropus robustus
Australopithecus africanus	Sts 6		214.2					Evans et al., 2016		Brain CK. 1970. New finds at the Swartkrans Australopithecine Site. Nature, 225(5238):1112–1119. doi:10.1038/2251112a0
Australopithecus africanus	Sts 7		223.38	221.76				Evans et al., 2016		Keyser AW. 2000. The Drimolen skull: the most complete australopithecine cranium and mandible to date. South African Journal of Science, 96(4):189-193.
Australopithecus africanus	Sts 8				174.84	229.08		Robinson, 1956		Keyser AW, Menter CG, Berger L, Moggi-Cecchi J, Pickering TR. 2000. Drimolen: a new hominind-bearing site in Gauteng, South Africa. S. Afr. J. Sci. 96:193-197.
Australopithecus africanus	Sts 9	193.7						Evans et al., 2016		Evans AR, Daly ES, Catlett KK, Paul KS, King SJ, Skinner MM, Nesse HP, Hublin JJ, Townsend GC, Schwartz GT, Jernvall J. 2016. A simple rule governs the evolution and development of hominin tooth size. Nature 530:477-493.
Australopithecus africanus	Sts 12					218.79		Robinson, 1956
Australopithecus africanus	Sts 17					194.56		Robinson, 1956
Australopithecus africanus	Sts 18	209.89						Evans et al., 2016
Australopithecus africanus	Sts 21				199.32			Robinson, 1956
Australopithecus africanus	Sts 22					201.74		Robinson, 1956
Australopithecus africanus	Sts 24	150.29						Evans et al., 2016
Australopithecus africanus	Sts 28					258.21	272.08	Robinson, 1956
Australopithecus africanus	Sts 32					228.42		Robinson, 1956
Australopithecus africanus	Sts 37					251.6	237.14	Robinson, 1956
Australopithecus africanus	Sts 41			197.81				Evans et al., 2016
Australopithecus africanus	Sts 52a				172.02	200.64	182.5	Robinson, 1956
Australopithecus africanus	Sts 52b	167.7	192.96	174.15				Evans et al., 2016
Australopithecus africanus	Sts 53					181.61	179.58	Robinson, 1956
Australopithecus africanus	Sts 54						193.7	Robinson, 1956
Australopithecus africanus	Sts 56				171.52	180.78		Robinson, 1956
Australopithecus africanus	Sts 57				170.28			Robinson, 1956
Australopithecus africanus	Taung	189			179.2			Evans et al., 2016/Robinson, 1956
Australopithecus africanus	TM 1511				161.2	220.4	209.61	Robinson, 1956
Australopithecus africanus	TM 1512				163.2			Robinson, 1956
Australopithecus africanus	TM 1515		257.04					Evans et al., 2016
Australopithecus africanus	TM 1517						171.68	Robinson, 1956
Australopithecus africanus	TM 1518			247.16				Evans et al., 2016
Australopithecus africanus	TM 1519			218.23				Evans et al., 2016
Australopithecus africanus	TM 1520			220.8				Evans et al., 2016
Australopithecus africanus	TM 1561						205.36	Robinson, 1956
Australopithecus deyiremeda	BRT-VP-3/14	158.76	204.24	211.72				Evans et al., 2016
Australopithecus sediba	MH1	145	185.76	205.62	154.8	176.73	187.53	Berger et al., 2010
Australopithecus sediba	MH2	130.98	172.02	180.34			145.77	Berger et al., 2010
Homo habilis	KNM-ER 1482	175.54	210	240.9				Leakey et al., 2012
Homo habilis	KNM-ER 1801	183.48		243.82				Leakey et al., 2012
Homo habilis	KNM-ER 1802	196.68	241.4					Rightmire et al., 2017
Homo habilis	KNM-ER 1805		184.47	183	176.88	172.8	198.56	Rightmire et al., 2017
Homo habilis	KNM-ER 1813				156	164.02	147.84	Rightmire et al., 2017
Homo habilis	KNM-ER 2597		220.1					Leakey and Walker, 1985
Homo habilis	KNM-ER 2601	134.64						Leakey and Walker, 1985
Homo habilis	KNM-ER 60000	145.92	179.2	202.53				Leakey et al., 2012
Homo habilis	KNM-ER 62000				184.87	193.17	179.55	Leakey et al., 2012
Homo habilis	OH 4			201.5				Evans et al., 2016
Homo habilis	OH 7	180.56	210.6					Rightmire et al., 2017
Homo habilis	OH 13	149.64	168.19	180.56	160	179.4	169.88	Rightmire et al., 2017
Homo habilis	OH 15						222.75	Rightmire, 1980
Homo habilis	OH 16	187.96	246.13	228.8	201.39	227.96	218.77	Rightmire et al., 2017
Homo habilis	OH 21				146			Wood and Engleman, 1988
Homo habilis	OH 24				180.84		176.08	Rightmire et al., 2017
Homo habilis	OH 27			201.96				Evans et al., 2016
Homo habilis	OH 37	141.24	199.5					Evans et al., 2016
Homo habilis	OH 39				140	160		Wood and Engleman, 1988
Homo habilis	OH 44				159			Wood and Engleman, 1988
Homo habilis	OH 65				176.8	184.32	154	Rightmire et al., 2017
Homo habilis	AL666-1				159.96	194.4		Rightmire et al., 2017
Homo habilis	Omo L894-1				167.64	148.68		Zaim et al., 2011
Homo erectus	Hexian PA 831			120.91				Wu and Poirier, 1995
Homo erectus	Hexian PA 833							Wu and Poirier, 1995
Homo erectus	Hexian PA 834	163.75	180.88			168		Wu and Poirier, 1995
Homo erectus	Hexian PA 836				168.51			Wu and Poirier, 1995
Homo erectus	Hexian PA 837					193.75		Wu and Poirier, 1995
Homo erectus	Hexian PA 839		191.62					Wu and Poirier, 1995
Homo erectus	Yunxian				179.31			Wu and Poirier, 1995
Homo erectus	Yiyuan Sh.y.008				174.93			Wu and Poirier, 1995
Homo erectus	Lantian	144.9	163.8					Evans et al., 2016
Homo erectus	Sangiran 1B	162.5	171.6	181.25				Howell, 1960
Homo erectus	Sangiran 7-3				140.4	141.6	112.36	Kaifu, 2006
Homo erectus	Sangiran 9		179.07	175.26				Gabunia and Vekua, 1995
Homo erectus	Sangiran 7-17						116.16	Kaifu et al., 2007
Homo erectus	Sangiran 17				142.78	140.42	124.32	Kaifu, 2006
Homo erectus	Zhoukoudian G1-6	165	158.75	147.6				Gabunia and Vekua, 1995
Homo erectus	Zhoukoudian G1-7		162.54	159.96				Gabunia and Vekua, 1995
Homo erectus	Sangiran 4				165.92	206.72		Zaim et al., 2011
Homo erectus	S7-8				144.9			Zaim et al., 2011
Homo erectus	S7-9				160.8			Zaim et al., 2011
Homo erectus	S7-10				139.2			Zaim et al., 2011
Homo erectus	S7-37				142.5			Zaim et al., 2011
Homo erectus	S7-38				177.92			Zaim et al., 2011
Homo erectus	S7-40				187.68			Zaim et al., 2011
Homo erectus	S7-53					189		Zaim et al., 2011
Homo erectus	S27				172.55	190.92		Zaim et al., 2011
Homo erectus	Tjg 1993.05 (Skull IX)				147.5	149.76	121.6	Arif et al., 2002
Homo erectus	Bpg 2001.04				168.75	172.5		Zaim et al., 2011
Homo erectus	Njg 2005.05						124.16	Kaifu et al., 2007
Homo erectus	ZKD 34	132.98						Evans et al., 2016
Homo erectus	ZKD 35	157.5						Evans et al., 2016
Homo erectus	ZKD 36	180.48						Evans et al., 2016
Homo erectus	ZKD 38	99.99						Evans et al., 2016
Homo erectus	ZKD 43		142.08					Evans et al., 2016
Homo erectus	ZKD 44		150.65					Evans et al., 2016
Homo erectus	ZKD 45		145.2					Evans et al., 2016
Homo erectus	ZKD 51			147.62				Evans et al., 2016
Homo erectus	ZKD 52			139.08				Evans et al., 2016
Homo erectus	ZKD 96	132.16						Evans et al., 2016
Homo erectus	ZKD 97	132.09						Evans et al., 2016
Homo erectus	ZKD 98	171.36						Evans et al., 2016
Homo erectus	ZKD 99	163.48						Evans et al., 2016
Homo erectus	ZKD 100	165						Evans et al., 2016
Homo erectus	ZKD 101	118.65						Evans et al., 2016
Homo erectus	ZKD 102	163.8						Evans et al., 2016
Homo erectus	ZKD 106		135.66					Evans et al., 2016
Homo erectus	ZKD 110		158.75					Evans et al., 2016
Homo erectus	ZKD 111		158.76					Evans et al., 2016
Homo erectus	ZKD 114			100				Evans et al., 2016
Homo erectus	ZKD 115			159.96				Evans et al., 2016
Homo erectus	ZKD 116			147.6				Evans et al., 2016
Homo erectus	ZKD 117			102				Evans et al., 2016
Homo erectus	ZKD 131			137.16				Evans et al., 2016
Homo erectus	ZKD 134			113.42				Evans et al., 2016
Homo erectus	ZKD 136			117.72				Evans et al., 2016
Homo erectus	ZKD 137	152.1						Evans et al., 2016
Homo erectus	ZKD 138		129.95					Evans et al., 2016
Homo erectus	ZKD 147	143.91						Evans et al., 2016
Homo ergaster	KNM-ER 820	131.61						Gabunia and Vekua, 1995
Homo ergaster	KNM-ER 992	138.43	158.6	164.82				Gabunia and Vekua, 1995
Homo ergaster	KNM-ER 1808			163.2		149.5		Leakey and Walker, 1985
Homo ergaster	KNM-ER 3733						172.36	Leakey and Walker, 1985
Homo ergaster	KNM-WT 15000	132.98	140.3		130.98	155.61		Brown et al., 1985
Homo ergaster	OH 15						222.75	Rightmire, 1980
Homo ergaster	OH 22	153.4	147.32					Rightmire, 1980
Homo ergaster	OH 51	172.62						Rightmire, 1980
Homo ergaster	Ternifine I	165	171.6	152.5				Bermúdez de Castro, 1986
Homo ergaster	Ternifine II	182	189	167.5				Bermúdez de Castro, 1986
Homo ergaster	Ternifine III	153.75	150.06	139.2				Bermúdez de Castro, 1986
Homo ergaster	Ternifine (Isolated)				172.8			Bermúdez de Castro, 1986
Homo ergaster	Thomas I	182	198	146.37				Bermúdez de Castro, 1986
Homo ergaster	Thomas III				175	153.68	121.44	Bermúdez de Castro, 1986
Homo ergaster	Rabat	143	141.25	127.2	144	149.5		Howell, 1960/Bermúdez de Castro, 1986
Homo georgicus	D4500				170.8	229.1	236.16	Rightmire et al., 2017
Homo georgicus	D2600		186.32	200.43				Rightmire et al., 2017
Homo georgicus	D2282				163.83	161.2		Rightmire et al., 2017
Homo georgicus	D211	162.5	133.4	113.42				Rightmire et al., 2017
Homo georgicus	D2700				169	162.56	119	Rightmire et al., 2017
Homo georgicus	D2735	149.16	134.93					Rightmire et al., 2017
Homo naledi	LES1	118.72	141.45	155.61	127.33	154.88	155.04	Hawks et al., 2017
Homo naledi	U.W. 102 c-589	120.84	148.03					Hawks et al., 2017
Homo floresiensis	LB1	98.04	107	95	103.5	100.44		Morwood et al., 2005/ Kaifu et al., 2015
Homo floresiensis	LB6-1	82	84.39	70.31				Morwood et al., 2005
Homo heidelbergensis	Arago 2	119.9	129.71	101.85				Bermúdez de Castro, 1986
Homo heidelbergensis	Arago 8	179.4	230.74	165				Evans et al., 2016
Homo heidelbergensis	Arago 13	184.96	204.4	174.2				Gabunia and Vekua, 1995
Homo heidelbergensis	Arago 21				153.6	165.77	115.62	Bermúdez de Castro, 1986
Homo heidelbergensis	AT 10						98.9	Bermúdez de Castro, 1986
Homo heidelbergensis	AT 11		107					Bermúdez de Castro, 1986
Homo heidelbergensis	AT 12					109.6		Bermúdez de Castro, 1986
Homo heidelbergensis	AT 15					160.1		Bermúdez de Castro, 1986
Homo heidelbergensis	AT 16				145.1			Bermúdez de Castro, 1986
Homo heidelbergensis	AT 20				127.3			Bermúdez de Castro, 1986
Homo heidelbergensis	AT 21	136.8						Bermúdez de Castro, 1986
Homo heidelbergensis	AT 26				127.7			Bermúdez de Castro, 1986
Homo heidelbergensis	AT 30			107.67				Bermúdez de Castro, 1986
Homo heidelbergensis	AT 46					142		Bermúdez de Castro, 1986
Homo heidelbergensis	I	102.71	95.45	77.31				Bermúdez de Castro et al., 2021
Homo heidelbergensis	II	101.53	93.22	84.91				Bermúdez de Castro et al., 2021
Homo heidelbergensis	III	88.97	84.32	79.67				Bermúdez de Castro et al., 2021
Homo heidelbergensis	IV	98.44	90.99	84.52				Bermúdez de Castro et al., 2021
Homo heidelbergensis	VI	92.57	86.53	79.72				Bermúdez de Castro et al., 2021
Homo heidelbergensis	VII	118.27	114.73	107.75				Bermúdez de Castro et al., 2021
Homo heidelbergensis	X	89.54	80.19	70.84				Bermúdez de Castro et al., 2021
Homo heidelbergensis	XII	99.01	101.25	100.56				Bermúdez de Castro et al., 2021
Homo heidelbergensis	XIV	100.92	87.81	74.7				Bermúdez de Castro et al., 2021
Homo heidelbergensis	XV	90.78	83.62	81.25				Bermúdez de Castro et al., 2021
Homo heidelbergensis	XVI	94.19	90.89	87.14				Bermúdez de Castro et al., 2021
Homo heidelbergensis	XVIII	100.38	103.22	84.18				Bermúdez de Castro et al., 2021
Homo heidelbergensis	XIX	82.77	75.37	68.73				Bermúdez de Castro et al., 2021
Homo heidelbergensis	XX	107.99	104.87	98.37				Bermúdez de Castro et al., 2021
Homo heidelbergensis	XXI	92.03	92.4	93.64				Bermúdez de Castro et al., 2021
Homo heidelbergensis	XXII	103.86	108.29	106.68				Bermúdez de Castro et al., 2021
Homo heidelbergensis	XXIII	95.32	93.14	92.41				Bermúdez de Castro et al., 2021
Homo heidelbergensis	XXIV	91.79	83.99	74.08				Bermúdez de Castro et al., 2021
Homo heidelbergensis	XXV	92.09	89.57	70.92				Bermúdez de Castro et al., 2021
Homo heidelbergensis	XXVI	88.92	88.57	88.22				Bermúdez de Castro et al., 2021
Homo heidelbergensis	XXVII	102.76	102.01	100.54				Bermúdez de Castro et al., 2021
Homo heidelbergensis	XXVIII	106.5	98.06	83.72				Bermúdez de Castro et al., 2021
Homo heidelbergensis	XXIX	85.51	78.56	71.61				Bermúdez de Castro et al., 2021
Homo heidelbergensis	Mauer	129.92	152.4	132.98				Bermúdez de Castro, 1986
Homo neanderthalensis	Amud 1	117.72	113.4	127.44				Evans et al., 2016
Homo neanderthalensis	Amud 1	118.8	116.39	121.8				Evans et al., 2016
Homo neanderthalensis	Dederiyeh 1	120.75			134.2			Evans et al., 2016/Tillier et al., 2003
Homo neanderthalensis	Fate 12		126.44					Evans et al., 2016
Homo neanderthalensis	Fate 2	113						Evans et al., 2016
Homo neanderthalensis	Fate 3			139.7				Evans et al., 2016
Homo neanderthalensis	Fate 6	138.75						Evans et al., 2016
Homo neanderthalensis	Grotte du Renne 5		141.52					Bailey and Hublin, 2006
Homo neanderthalensis	Grotte du Renne 6			122.04				Bailey and Hublin, 2006
Homo neanderthalensis	Grotte du Renne 16		81.84					Bailey and Hublin, 2006
Homo neanderthalensis	Grotte du Renne 21		146.16					Bailey and Hublin, 2006
Homo neanderthalensis	Grotte du Renne 30	71.44						Bailey and Hublin, 2006
Homo neanderthalensis	Grotte du Renne 35	133.2						Bailey and Hublin, 2006
Homo neanderthalensis	KMH 1	84.15						Tillier et al., 2003
Homo neanderthalensis	KMH 2	117.72	118.77				126.1	Tillier et al., 2003
Homo neanderthalensis	KMH 14		140					Tillier et al., 2003
Homo neanderthalensis	KMH 21				146.9			Tillier et al., 2003
Homo neanderthalensis	KMH 24						131.3	Tillier et al., 2003
Homo neanderthalensis	KMH 32		127.6					Tillier et al., 2003
Homo neanderthalensis	Krapina 1		172.36					Wolpoff, 1979
Homo neanderthalensis	Krapina 2		141.45					Wolpoff, 1979
Homo neanderthalensis	Krapina 3		142.94					Wolpoff, 1979
Homo neanderthalensis	Krapina 4			128.26				Wolpoff, 1979
Homo neanderthalensis	Krapina 5			140.79				Wolpoff, 1979
Homo neanderthalensis	Krapina 6		135.85					Wolpoff, 1979
Homo neanderthalensis	Krapina 7			122.5				Wolpoff, 1979
Homo neanderthalensis	Krapina 8			155.68				Wolpoff, 1979
Homo neanderthalensis	Krapina 9			125.19				Wolpoff, 1979
Homo neanderthalensis	Krapina 10		154.94					Wolpoff, 1979
Homo neanderthalensis	Krapina B 46				158.67	138.24		Wolpoff, 1979
Homo neanderthalensis	Krapina C 47				178.84	174.87		Wolpoff, 1979
Homo neanderthalensis	Krapina D 48				146.37	141.45		Wolpoff, 1979
Homo neanderthalensis	Krapina B 52	116.28						Wolpoff, 1979
Homo neanderthalensis	Krapina C 53	151.87	160.47					Wolpoff, 1979
Homo neanderthalensis	Krapina D 54	123.58						Wolpoff, 1979
Homo neanderthalensis	Krapina E 55	157.3	150.93					Wolpoff, 1979
Homo neanderthalensis	Krapina G 57	143.12	143.22	129.34				Wolpoff, 1979
Homo neanderthalensis	Krapina 58						142.56	Wolpoff, 1979
Homo neanderthalensis	Krapina H 58	127.53	135.09	128.4				Wolpoff, 1979
Homo neanderthalensis	Krapina J 59	130.98	140.3	133.34				Wolpoff, 1979
Homo neanderthalensis	Krapina 64	130.68						Evans et al., 2016
Homo neanderthalensis	Krapina 77	154.24						Wolpoff, 1979
Homo neanderthalensis	Krapina 78			116.48				Wolpoff, 1979
Homo neanderthalensis	Krapina 79	174.79						Wolpoff, 1979
Homo neanderthalensis	Krapina 80	146.05						Wolpoff, 1979
Homo neanderthalensis	Krapina 82	154.2						Wolpoff, 1979
Homo neanderthalensis	Krapina 83		112.7					Wolpoff, 1979
Homo neanderthalensis	Krapina 84	125.97						Wolpoff, 1979
Homo neanderthalensis	Krapina 85			126.42				Wolpoff, 1979
Homo neanderthalensis	Krapina 86		145.41					Wolpoff, 1979
Homo neanderthalensis	Krapina 96					144.3		Wolpoff, 1979
Homo neanderthalensis	Krapina 97					112.53		Wolpoff, 1979
Homo neanderthalensis	Krapina 98					117.16		Wolpoff, 1979
Homo neanderthalensis	Krapina 99						141.25	Wolpoff, 1979
Homo neanderthalensis	Krapina 100				142.8			Wolpoff, 1979
Homo neanderthalensis	Krapina 101					121.54		Wolpoff, 1979
Homo neanderthalensis	Krapina 104	112.32						Wolpoff, 1979
Homo neanderthalensis	Krapina 105	170						Wolpoff, 1979
Homo neanderthalensis	Krapina 106			136.53				Wolpoff, 1979
Homo neanderthalensis	Krapina 107		170.8					Wolpoff, 1979
Homo neanderthalensis	Krapina 108			140.06				Wolpoff, 1979
Homo neanderthalensis	Krapina 109						148.5	Wolpoff, 1979
Homo neanderthalensis	Krapina 134				179.5			Wolpoff, 1979
Homo neanderthalensis	Krapina 135					173.24		Wolpoff, 1979
Homo neanderthalensis	Krapina 136				180.88			Wolpoff, 1979
Homo neanderthalensis	Krapina 161				127.69			Wolpoff, 1979
Homo neanderthalensis	Krapina 162						119.79	Wolpoff, 1979
Homo neanderthalensis	Krapina 163						125	Wolpoff, 1979
Homo neanderthalensis	Krapina 164				142.78			Wolpoff, 1979
Homo neanderthalensis	Krapina 165					134.31		Wolpoff, 1979
Homo neanderthalensis	Krapina 166				184.6			Wolpoff, 1979
Homo neanderthalensis	Krapina 167				145.2			Wolpoff, 1979
Homo neanderthalensis	Krapina 168	151.42						Wolpoff, 1979
Homo neanderthalensis	Krapina 169					144.48		Wolpoff, 1979
Homo neanderthalensis	Krapina 170						118.8	Wolpoff, 1979
Homo neanderthalensis	Krapina 171				145.2			Wolpoff, 1979
Homo neanderthalensis	Krapina 172					120		Wolpoff, 1979
Homo neanderthalensis	Krapina 173						114.17	Wolpoff, 1979
Homo neanderthalensis	Krapina 174				132.25			Wolpoff, 1979
Homo neanderthalensis	Krapina 175					130.41		Wolpoff, 1979
Homo neanderthalensis	Krapina 176					138.32		Wolpoff, 1979
Homo neanderthalensis	Krapina 177					171.61		Wolpoff, 1979
Homo neanderthalensis	Krapina 178						127.36	Wolpoff, 1979
Homo neanderthalensis	Krapina 180						133.1	Wolpoff, 1979
Homo neanderthalensis	Shanidar 1	105	117.72	124.2	125.2	120.2	109	Trinkaus, 1978
Homo neanderthalensis	Shanidar 2	126.44	135.6	131.04	134.1	143.5	119.3	Trinkaus, 1978
Homo neanderthalensis	Shanidar 3						122.9	Trinkaus, 1978
Homo neanderthalensis	Shanidar 4	119.8						Trinkaus, 1978
Homo neanderthalensis	Shanidar 5						124.8	Trinkaus, 1978
Homo neanderthalensis	Shanidar 6		148.68	156.16	135.3	151	130	Trinkaus, 1978
Paranthropus boisei	KNM-ER 729	248	351	418				Evans et al., 2016
Paranthropus boisei	KNM-ER 3230	262.4	372.13	332.1				Leakey and Walker, 1985
Paranthropus boisei	OH 26			290.5				Evans et al., 2016
Paranthropus boisei	OH 30	252						Evans et al., 2016
Paranthropus boisei	OH 38		316.8					Evans et al., 2016
Paranthropus robustus	DNH 1					240		Keyser et al., 2000
Paranthropus robustus	DNH 3					174.84	221.68	Keyser et al., 2000
Paranthropus robustus	DNH 4				214.32			Keyser et al., 2000
Paranthropus robustus	DNH 7	168.84	180.9	206.72	169.2	169.36	175.45	Keyser, 2000
Paranthropus robustus	DNH 8	227.65	238.5	309.42				Keyser, 2000
Paranthropus robustus	DNH 10			230.79				Keyser et al., 2000
Paranthropus robustus	DNH 14				185.76			Keyser et al., 2000
Paranthropus robustus	DNH 15						242.72	Keyser et al., 2000
Paranthropus robustus	DNH 18			270.04				Keyser et al., 2000
Paranthropus robustus	DNH 19		252.32					Keyser et al., 2000
Paranthropus robustus	DNH 21		212.67	195.91				Keyser et al., 2000
Paranthropus robustus	DNH 22					195.64	197.12	Keyser et al., 2000
Paranthropus robustus	DNH 40						215.93	Keyser et al., 2000
Paranthropus robustus	DNH 46	198.45						Keyser et al., 2000
Paranthropus robustus	DNH 47				150.04			Keyser et al., 2000
Paranthropus robustus	DNH 51		233.52	236.3				Keyser et al., 2000
Paranthropus robustus	DNH 54						198.8	Keyser et al., 2000
Paranthropus robustus	DNH 57				172.72			Keyser et al., 2000
Paranthropus robustus	DNH 60	161.84	188.5		170			Keyser et al., 2000
Paranthropus robustus	DNH 67	178.12						Keyser et al., 2000
Paranthropus robustus	DNH 75			231.82				Keyser et al., 2000
Paranthropus robustus	KB 5223	179.8						Evans et al., 2016
Paranthropus robustus	SK 1		260.1					Evans et al., 2016
Paranthropus robustus	SK 5		213					Evans et al., 2016
Paranthropus robustus	SK 6	243.2	275.31	292.3				Evans et al., 2016
Paranthropus robustus	SK 12			246.24				Evans et al., 2016
Paranthropus robustus	SK 23	217.56	224.96	208				Evans et al., 2016
Paranthropus robustus	SK 25	205.72	250.5					Evans et al., 2016
Paranthropus robustus	SK 34	208.8	270.54	297				Evans et al., 2016
Paranthropus robustus	SK 37		246.5					Evans et al., 2016
Paranthropus robustus	SK 55b	195.91	224.51	212.35				Evans et al., 2016
Paranthropus robustus	SK 61	224.84						Evans et al., 2016
Paranthropus robustus	SK 63	199.8						Evans et al., 2016
Paranthropus robustus	SK 81			251.37				Evans et al., 2016
Paranthropus robustus	SK 104	205.5						Evans et al., 2016
Paranthropus robustus	SK 828	223.08						Evans et al., 2016
Paranthropus robustus	SK 838	182						Evans et al., 2016
Paranthropus robustus	SK 840			206.4				Evans et al., 2016
Paranthropus robustus	SK 841			210.98				Evans et al., 2016
Paranthropus robustus	SK 843	197.1	219.62					Evans et al., 2016
Paranthropus robustus	SK 844			215.28				Evans et al., 2016
Paranthropus robustus	SK 845	217.5	233.6					Evans et al., 2016
Paranthropus robustus	SK 846	200.1						Evans et al., 2016
Paranthropus robustus	SK 1586		207	250.5				Brain, 1970
Paranthropus robustus	SK 1587	189.63	196.08					Brain, 1970
Paranthropus robustus	SK 1588	172.2						Brain, 1970
Paranthropus robustus	SK 1590				196.68			Brain, 1970
Paranthropus robustus	SK 1591				187.2			Brain, 1970
Paranthropus robustus	SK 1648			227.65				Brain, 1970
Paranthropus robustus	SK 3974	199.66						Brain, 1970
Paranthropus robustus	SK 3975						243.82	Brain, 1970
Paranthropus robustus	SK 3976		276.8					Brain, 1970
Paranthropus robustus	SK 3977						277.45	Brain, 1970
Paranthropus robustus	SK 14003						243	Brain, 1970
Paranthropus robustus	SKW 5	179.52	231.84	233.8				Evans et al., 2016
Paranthropus robustus	SKX 4446	221.65	270.18					Evans et al., 2016
Paranthropus robustus	SKW 4767	233.28						Evans et al., 2016
Paranthropus robustus	SKX 5002			247.42				Evans et al., 2016
Paranthropus robustus	SKX 5013	163.2						Evans et al., 2016
Paranthropus robustus	SKX 5014			258				Evans et al., 2016
Paranthropus robustus	SKX 5023	180.48						Evans et al., 2016
Paranthropus robustus	SKX 5023	180.48						Evans et al., 2016
Paranthropus robustus	TM 1536	149.86						Evans et al., 2016
