# Supplementary material for: Variation in Molar Size and Proportions in the Hominid Lineage: An Inter- and Intraspecific Approach
Source: Integr Org Biol. 2024 Nov 22;6(1):obae041. doi: 10.1093/iob/obae041 (PMC11631436; doi:10.1093/iob/obae041)
Supplement: obae041_Supplemental_Files [file obae041_supplemental_files.zip › Supplementary Table 2.xlsx]

## Sheet: Supplementary Table 2
Supplementary Table 2. Human populations included in this study
Id	Population	Region	Sample Size	Reference		Observations
1	Negro (S. Africa)	Africa	402	Kieser, 1990
2	Negro (W. Africa, Teso)	Africa	19	Kieser, 1990		The names of the populations were kept in the language used by the author in the original publication
3	Nubian Mesolithic	Africa	39	Kieser, 1990		X: No individual data, only molar diameters (taken from Evans et al., 2016)
4	Nubian Agriculturalist	Africa	205	Kieser, 1990
5	Nubian Intensive Agriculturalist	Africa	117	Kieser, 1990		Reference
6	San (Bushman, Kalahari nomadic)	Africa	248	Kieser, 1990
7	San (Bushman, skeletal)	Africa	157	Kieser, 1990		Kieser J. 1990. Human adult odontometrics. Cambridge studies in biological anthropology. New York: Cambridge University Press. https://doi.org/10.1017/CBO9780511983610
8	San (Bushmen, Kalahari settlers)	Africa	63	Kieser, 1990		Evans AR, Daly ES, Catlett KK, Paul KS, King SJ, Skinner MM, Nesse HP, Hublin JJ, Townsend GC, Schwartz GT, Jernvall J. 2016. A simple rule governs the evolution and development of hominin tooth size. Nature 530:477-493. https://doi.org/10.1038/nature16972
9	Chinese	Asia	95	Kieser, 1990		Jacob T. 1967. Racial identification of the Bronze Age human dentitions from Bali, Indonesia. Journal of Dental Research, 46(5): 903-910. DOI: 10.1177/00220345670460054801
10	Chinese (Bronze Age Shang Dynasty)	Asia	323	Kieser, 1990		Stein MR, Epstein JL. 1934. The molar teeth of New Britain Melanesians. The Journal of the American Dental Association 21(8):1409-1413. https://doi.org/10.14219/jada.archive.1934.0228
11	Chinese (Hong Kong)	Asia	40	Kieser, 1990
12	India (Bronze Age Harappans)	Asia	79	Kieser, 1990
13	India (Inagaon 1700-700BC)	Asia	38	Kieser, 1990
14	India (Ramapuram)	Asia	95	Kieser, 1990
15	India Punjabi	Asia	X	Evans et al., 2016
16	Indonesians (Gilimanuk)	Asia	50	Jacob, 1967
17	Japanese (Ainu Hokkaido)	Asia	42	Kieser, 1990
18	Japanese (Early Jomon)	Asia	146	Kieser, 1990
19	Japanese (Early Yayoi)	Asia	48	Kieser, 1990
20	Japanese (Hokoriku)	Asia	211	Kieser, 1990
21	Japanese (Korean descent)	Asia	44	Kieser, 1990
22	Japanese (Kyoto)	Asia	41	Kieser, 1990
23	Japanese (Tokyo, Endo Period)	Asia	85	Kieser, 1990
24	Malay	Asia	X	Evans et al., 2016
25	South-east (Bronze Age Java)	Asia	13	Kieser, 1990
26	South-east (Bronze Age Thai)	Asia	52	Kieser, 1990
27	South-east (Java)	Asia	212	Kieser, 1990
28	South-east (Thai)	Asia	54	Kieser, 1990
29	Tibet	Asia	65	Kieser, 1990
30	Broadbeach	Oceania	23	Kieser, 1990
31	Western Australia	Oceania	74	Kieser, 1990
32	Yuendumu	Oceania	228	Kieser, 1990
33	Bougainville (Nasioi)	Oceania	178	Kieser, 1990
34	New Britain	Oceania	306	Stein 1934
35	New Britain (West Nakanai)	Oceania	98	Stein 1934
36	New Guinea (Goroka)	Oceania	31	Kieser, 1990
37	New Guinea (Lufa)	Oceania	24	Kieser, 1990
38	American Whites	Europe	X	Evans et al., 2016
39	Caucasoid	Europe	X	Evans et al., 2016
40	Lapps (Skolt)	Europe	171	Kieser, 1990
41	Norwegian Lapps	Europe	492	Kieser, 1990
42	Dickson Mound	North America	X	Evans et al., 2016
43	Eskimo (Hall Beach)	North America	40	Kieser, 1990
44	Eskimo (Igloolik)	North America	233	Kieser, 1990
45	Eskimo, Aleut	North America	94	Kieser, 1990
46	Indian Knoll (4160-2558BC)	North America	129	Kieser, 1990
47	Ohio Valley (Adena)	North America	60	Kieser, 1990
48	Ohio Valley (Hopewell)	North America	50	Kieser, 1990
49	Pecos Pueblo (800-1100AD)	North America	79	Kieser, 1990
50	Tennessee Archaic (6000-500BC)	North America	48	Kieser, 1990
51	Tennessee Mississippi (1300- 1550AD)	North America	60	Kieser, 1990
52	Tennessee Woodland (700- 1150AD)	North America	56	Kieser, 1990
53	Lengua	South America	143	Kieser, 1990
54	Peruvian (2500-1000BP)	South America	15	Kieser, 1990
55	Peruvian (4000-2500BP)	South America	23	Kieser, 1990
56	Peruvian (6500-4000BP)	South America	25	Kieser, 1990
