# Supplementary material for: Variation in Molar Size and Proportions in the Hominid Lineage: An Inter- and Intraspecific Approach
Source: Integr Org Biol. 2024 Nov 22;6(1):obae041. doi: 10.1093/iob/obae041 (PMC11631436; doi:10.1093/iob/obae041)
Supplement: obae041_Supplemental_Files [file obae041_supplemental_files.zip › Supplementary Table 3.xlsx]

## Sheet: Supplementary Table 3
Supplementary Table 3. Extant primates included in this study
Species	Mandible			References		Observations
	M1	M2	M3
Gorilla beringei	203.387	248.492	263.569	Schroer and Wood, 2014		For the maxilla, no information was found regarding individual specimens, so the averages for the diameter of the upper molars were used.
Gorilla beringei	226.409	270.487	254.896	Schroer and Wood, 2014
Gorilla beringei	181.104	213.741	216.41	Schroer and Wood, 2014		References
Gorilla beringei	228.03	271.752	267.397	Schroer and Wood, 2014
Gorilla beringei	182.75	200.299	227.861	Schroer and Wood, 2014		Carter KE, Worthington S. 2016. The evolution of anthropoid molar proportions. BMC Evol Biol 16:1-18. https://doi.org/10.1186/s12862-016-0673-5
Gorilla beringei	173.352	209.268	248.984	Schroer and Wood, 2014		Schroer K, Wood B. 2014. Modeling the dental development of fossil hominins through the inhibitory cascade. Journal of Anatomy, 226(2):150–162. doi:10.1111/joa.12264
Gorilla beringei	219.34	269.004	255.022	Schroer and Wood, 2014		Suwa G, Kono RT, Simpson SW, Asfaw B, Lovejoy CO, White TD. 2009. Paleobiological Implications of the Ardipithecus ramidus Dentition. Science, 326(5949):69–69, 94–99. doi:10.1126/science.1175824
Gorilla beringei	206.512	266.738	273.271	Schroer and Wood, 2014
Gorilla beringei	234.889	290.143	290.444	Schroer and Wood, 2014
Gorilla beringei	270.83	329.451	321.204	Schroer and Wood, 2014
Gorilla beringei	172.902	234.14	212.704	Schroer and Wood, 2014
Gorilla beringei	264.992	332.102	335.604	Schroer and Wood, 2014
Gorilla g gorilla	181.172	202.438	204.014	Schroer and Wood, 2014
Gorilla g gorilla	202.664	257.153	232.002	Schroer and Wood, 2014
Gorilla g gorilla	143.003	183.248	188.772	Schroer and Wood, 2014
Gorilla g gorilla	174.874	205.729	225.442	Schroer and Wood, 2014
Gorilla g gorilla	170.528	209.126	160.565	Schroer and Wood, 2014
Gorilla g gorilla	180.269	217.127	203.672	Schroer and Wood, 2014
Gorilla g gorilla	219.291	271.411	290.658	Schroer and Wood, 2014
Gorilla g gorilla	196.476	251.154	272.567	Schroer and Wood, 2014
Gorilla g gorilla	222.774	264.596	292.281	Schroer and Wood, 2014
Gorilla g gorilla	183.25	230.782	238.128	Schroer and Wood, 2014
Gorilla g gorilla	193.217	243.792	269.576	Schroer and Wood, 2014
Gorilla g gorilla	178.144	211.28	202.201	Schroer and Wood, 2014
Gorilla g gorilla	183.364	231.478	231.494	Carter and Woryingthon, 2016
Gorilla g gorilla	175.661	214.535	189.547	Carter and Woryingthon, 2016
Gorilla g gorilla	190.384	210.567	201.717	Carter and Woryingthon, 2016
Gorilla g gorilla	151.663	174.172	166.728	Carter and Woryingthon, 2016
Gorilla g gorilla	196.402	227.634	220.165	Carter and Woryingthon, 2016
Gorilla g gorilla	178.043	213.975	208.044	Carter and Woryingthon, 2016
Gorilla g gorilla	174.514	226.917	206.328	Carter and Woryingthon, 2016
Gorilla g gorilla	191.094	234.537	218.52	Carter and Woryingthon, 2016
Gorilla g gorilla	141.413	179.227	154.677	Carter and Woryingthon, 2016
Gorilla g gorilla	186.61	219.268	207.385	Carter and Woryingthon, 2016
Gorilla g gorilla	154.435	183.995	160.764	Carter and Woryingthon, 2016
Gorilla g gorilla	206.789	236.72	171.447	Carter and Woryingthon, 2016
Gorilla g gorilla	160.041	195.588	192.34	Carter and Woryingthon, 2016
Gorilla g gorilla	203.152	234.809	191.379	Carter and Woryingthon, 2016
Gorilla g gorilla	194.562	216.303	187.716	Carter and Woryingthon, 2016
Gorilla g gorilla	208.947	249.658	204.853	Carter and Woryingthon, 2016
Gorilla g gorilla	150.92	219.531	187.541	Carter and Woryingthon, 2016
Gorilla g gorilla	171.021	189.658	184.727	Carter and Woryingthon, 2016
Gorilla g gorilla	170.8	221.747	199.303	Carter and Woryingthon, 2016
Gorilla g gorilla	176.703	221.248	215.675	Carter and Woryingthon, 2016
Gorilla g gorilla	215.22	256.588	237.026	Carter and Woryingthon, 2016
Gorilla g gorilla	188.035	235.764	253.112	Carter and Woryingthon, 2016
Gorilla g gorilla	211.166	218.63	243.658	Carter and Woryingthon, 2016
Gorilla g gorilla	221.434	301.257	290.079	Carter and Woryingthon, 2016
Gorilla g gorilla	202.102	273.801	254.168	Carter and Woryingthon, 2016
Gorilla g gorilla	242.838	320.894	252.385	Carter and Woryingthon, 2016
Gorilla g gorilla	212.044	251.248	247.239	Carter and Woryingthon, 2016
Gorilla g gorilla	189.112	229.388	200.642	Carter and Woryingthon, 2016
Gorilla g gorilla	199.658	249.021	239.603	Carter and Woryingthon, 2016
Gorilla g gorilla	187.485	200.281	209.376	Carter and Woryingthon, 2016
Gorilla g gorilla	192.211	242.729	219.172	Carter and Woryingthon, 2016
Gorilla g gorilla	205.337	264.965	248.145	Carter and Woryingthon, 2016
Gorilla g gorilla	208.014	275.473	230.043	Carter and Woryingthon, 2016
Gorilla g gorilla	190.265	236.808	250.4	Carter and Woryingthon, 2016
Gorilla g gorilla	214.242	276.955	217.642	Carter and Woryingthon, 2016
Pan paniscus	78.1927	78.8781	69.2679	Carter and Woryingthon, 2016
Pan paniscus	66.8498	79.9193	64.6997	Carter and Woryingthon, 2016
Pan paniscus	75.1992	80.082	74.6274	Carter and Woryingthon, 2016
Pan paniscus	66.4904	73.1252	64.3811	Carter and Woryingthon, 2016
Pan paniscus	70.0389	81.0769	65.1027	Carter and Woryingthon, 2016
Pan paniscus	90.9677	95.5795	76.7772	Carter and Woryingthon, 2016
Pan paniscus	69.0016	74.8757	66.484	Carter and Woryingthon, 2016
Pan paniscus	91.5384	100.245	77.7541	Carter and Woryingthon, 2016
Pan paniscus	81.2403	78.5122	69.2679	Carter and Woryingthon, 2016
Pan paniscus	83.3361	101.134	73.8081	Carter and Woryingthon, 2016
Pan paniscus	79.9356	86.7943	73.0826	Carter and Woryingthon, 2016
Pan paniscus	80.5333	78.7446	62.2788	Carter and Woryingthon, 2016
Pan paniscus	88.4337	105.504	79.1395	Carter and Woryingthon, 2016
Pan paniscus	77.1145	92.7936	70.8091	Carter and Woryingthon, 2016
Pan paniscus	78.8021	65.226	69.6057	Carter and Woryingthon, 2016
Pan paniscus	79.1916	78.5122	73.4332	Carter and Woryingthon, 2016
Pan paniscus	83.5153	91.2377	74.921	Carter and Woryingthon, 2016
Pan paniscus	88.8522	86.7943	72.4154	Carter and Woryingthon, 2016
Pan paniscus	89.456	97.8297	63.2696	Carter and Woryingthon, 2016
Pan paniscus	79.0918	80.6769	60.0227	Carter and Woryingthon, 2016
Pan paniscus	84.99	91.5649	82.2013	Carter and Woryingthon, 2016
Pan paniscus	71.6051	85.1053	62.6182	Carter and Woryingthon, 2016
Pan paniscus	85.7845	94.4877	69.5319	Carter and Woryingthon, 2016
Pan paniscus	81.2403	86.2629	75.1539	Carter and Woryingthon, 2016
Pan paniscus	71.646	88.2604	61.7015	Carter and Woryingthon, 2016
Pan t troglodytes	92.0231	117.709	109.224	Schroer and Wood, 2014
Pan t troglodytes	84	96.5325	75.9006	Schroer and Wood, 2014
Pan t troglodytes	91.6083	94.536	76.5932	Schroer and Wood, 2014
Pan t troglodytes	93.002	95.2047	85.7476	Schroer and Wood, 2014
Pan t troglodytes	104.234	116.267	89.6682	Schroer and Wood, 2014
Pan t troglodytes	98.6087	114.718	85.613	Schroer and Wood, 2014
Pan t troglodytes	83.3568	102.492	92.0668	Schroer and Wood, 2014
Pan t troglodytes	94.7674	107.646	108.228	Schroer and Wood, 2014
Pan t troglodytes	111.037	136.493	127.351	Schroer and Wood, 2014
Pan t troglodytes	94.724	128.359	112.991	Schroer and Wood, 2014
Pan t troglodytes	93.0549	108.491	108.784	Schroer and Wood, 2014
Pan t troglodytes	86.26	97.3493	111.101	Schroer and Wood, 2014
Pan t troglodytes	111.328	110.707	88.6286	Schroer and Wood, 2014
Pan t troglodytes	105.526	113.526	102.01	Schroer and Wood, 2014
Pan t troglodytes	101.138	128.444	114.048	Schroer and Wood, 2014
Pan t troglodytes	89.9052	101.745	103.704	Schroer and Wood, 2014
Pan t troglodytes	91.8654	115.762	121.684	Schroer and Wood, 2014
Pan t troglodytes	108.671	105.724	101.09	Schroer and Wood, 2014
Pan t troglodytes	106.217	107.071	72.9494	Carter and Woryingthon, 2016
Pan t troglodytes	95.0999	97.1238	83.2632	Carter and Woryingthon, 2016
Pan t troglodytes	103.063	127.788	121.227	Carter and Woryingthon, 2016
Pan t troglodytes	97.687	103.071	95.8849	Carter and Woryingthon, 2016
Pan t troglodytes	94.8234	96.4798	77.975	Carter and Woryingthon, 2016
Pan t troglodytes	88.7768	100.166	99.4892	Carter and Woryingthon, 2016
Pan t troglodytes	89.9523	99.4322	86.4704	Carter and Woryingthon, 2016
Pan t troglodytes	100.729	108.813	104.857	Carter and Woryingthon, 2016
Pan t troglodytes	89.4339	86.8185	84.9478	Carter and Woryingthon, 2016
Pan t troglodytes	93.6672	101.271	87.0715	Carter and Woryingthon, 2016
Pan t troglodytes	106.67	115.126	104.073	Carter and Woryingthon, 2016
Pan t troglodytes	87.2551	91.6849	78.0982	Carter and Woryingthon, 2016
Pan t troglodytes	109.784	122.139	107.081	Carter and Woryingthon, 2016
Pan t troglodytes	109.096	113.666	96.7486	Carter and Woryingthon, 2016
Pan t troglodytes	107.782	120.614	96.1999	Carter and Woryingthon, 2016
Pan t troglodytes	98.533	120.295	104.405	Carter and Woryingthon, 2016
Pan t troglodytes	89.6615	109.77	92.086	Carter and Woryingthon, 2016
Pan t troglodytes	91.0817	98.0815	90.4141	Carter and Woryingthon, 2016
Pan t troglodytes	87.2399	101.917	91.6328	Carter and Woryingthon, 2016
Pan t troglodytes	97.3652	110.328	101.067	Carter and Woryingthon, 2016
Pan t troglodytes	90.4909	90.6614	82.7275	Carter and Woryingthon, 2016
Pan t troglodytes	93.0833	101.211	99.1973	Carter and Woryingthon, 2016
Pan t troglodytes	91.2829	99.3001	73.318	Carter and Woryingthon, 2016
Pan t troglodytes	89.341	103.109	88.7289	Carter and Woryingthon, 2016
Pan t troglodytes	93.5926	102.5	87.6632	Carter and Woryingthon, 2016
Pan t troglodytes	93.0833	97.5439	97.018	Carter and Woryingthon, 2016
Pan t troglodytes	112.494	105.504	96.0467	Carter and Woryingthon, 2016
Pan t troglodytes	92.4994	104.885	88.7997	Carter and Woryingthon, 2016
Pan t troglodytes	106.827	101.917	92.6921	Carter and Woryingthon, 2016
Pan t troglodytes	101.604	118.581	111.768	Carter and Woryingthon, 2016
Pan t troglodytes	100.519	110.193	93.8988	Carter and Woryingthon, 2016
Pan t troglodytes	98.9311	114.543	112.788	Carter and Woryingthon, 2016
Pan t troglodytes	111.04	117.563	120.015	Carter and Woryingthon, 2016
Pan t troglodytes	109.508	134.997	114.566	Carter and Woryingthon, 2016
Pan t troglodytes	107.902	131.429	117.923	Carter and Woryingthon, 2016
Pan t troglodytes	95.6948	116.549	103.644	Carter and Woryingthon, 2016
Pan t troglodytes	110.198	131.781	129.54	Carter and Woryingthon, 2016
Pan t troglodytes	97.5574	106.723	96.471	Carter and Woryingthon, 2016
Pan t schweinfurthii	108.413	123.833	101.118	Carter and Woryingthon, 2016
Pan t schweinfurthii	107.099	116.549	119.727	Carter and Woryingthon, 2016
Pan t schweinfurthii	99.1067	122.463	116.62	Carter and Woryingthon, 2016
Pan t schweinfurthii	99.5781	114.739	92.0757	Carter and Woryingthon, 2016
Pan t schweinfurthii	112.852	123.182	114.94	Carter and Woryingthon, 2016
Pan t schweinfurthii	94.9323	114.414	79.3971	Carter and Woryingthon, 2016
Pan t schweinfurthii	101.353	121.744	107.903	Carter and Woryingthon, 2016
Pan t schweinfurthii	107.099	114.174	113.58	Carter and Woryingthon, 2016
Pan t schweinfurthii	97.5574	114.826	98.1229	Carter and Woryingthon, 2016
Pan t schweinfurthii	89.5755	88.848	86.4704	Carter and Woryingthon, 2016
Pan t schweinfurthii	102.704	121.241	98.7135	Carter and Woryingthon, 2016
Pan t schweinfurthii	104.554	111.467	90.2995	Carter and Woryingthon, 2016
Pan t schweinfurthii	87.6336	99.0115	82.7605	Carter and Woryingthon, 2016
Pan t schweinfurthii	96.0426	111.358	110.348	Carter and Woryingthon, 2016
Pan t schweinfurthii	93.0833	105.127	90.0075	Carter and Woryingthon, 2016
Pan t schweinfurthii	91.1278	106.44	91.2154	Carter and Woryingthon, 2016
Pan t schweinfurthii	103.447	118.209	114.126	Carter and Woryingthon, 2016
Pan t schweinfurthii	96.2989	97.4398	87.3257	Carter and Woryingthon, 2016
Pan t schweinfurthii	100.382	110.446	97.018	Carter and Woryingthon, 2016
Pan t schweinfurthii	109.825	128.684	115.807	Carter and Woryingthon, 2016
Pan t schweinfurthii	104.627	115.193	97.018	Carter and Woryingthon, 2016
Pan t schweinfurthii	106.827	119.032	110.15	Carter and Woryingthon, 2016
Pan t schweinfurthii	105.154	121.983	107.905	Carter and Woryingthon, 2016
Pan t schweinfurthii	99.5781	119.236	105.25	Carter and Woryingthon, 2016
Pan t schweinfurthii	96.3943	108.654	94.4173	Carter and Woryingthon, 2016
Pan t schweinfurthii	112.035	124.715	105.35	Carter and Woryingthon, 2016
Species	Maxilla			References
	M1	M2	M3
Gorilla beringei	250.28	293.52	249.78
Gorilla g gorilla	229.5	260.82	228	Suwa et al., 2009
Pan paniscus	89.18	90	78.85	Suwa et al., 2009
Pan t troglodytes	119.7	126.14	109.61	Suwa et al., 2009
Pan t schweinfurthii	119.84	120.84	102.82	Suwa et al., 2009
